# Supplementary material for: Assessment of potential factors associating with costs of hospitalizing cardiovascular diseases in 141 hospitals in Guangxi, China
Source: PLoS One. 2017 Mar 16;12(3):e0173451. doi: 10.1371/journal.pone.0173451 (PMC5354288; doi:10.1371/journal.pone.0173451)
Supplement: S1 Table — (XLSX) [file pone.0173451.s002.xlsx]

## Sheet: S1 Table 
				S1 Table. Distribution of All 141 Hospitals in Guangxi Province with Respect to Level and Class.
				Hospital	Level	Primary		Secondary				Tertiary				UNS
				ID	Class			A	B	UNK		A	B	UNK
					Sample Size=	2782		398924	13322	3969		275976	23643	29877		11507
				1	H144020016	1009		0	0	0		0	0	0		0
				2	H5020040024	823		0	0	0		0	0	0		0
				3	H1089240013	347		0	0	0		0	0	0		0
				4	H2030030018	229		0	0	0		0	0	0		0
				5	H1120020013	217		0	0	0		0	0	0		0
				6	H106020014	157		0	0	0		0	0	0		0
				7	H140210015	0		24322	0	0		0	0	0		0
				8	H33810011	0		19480	0	0		0	0	0		0
				9	H33020020	0		17508	0	0		0	0	0		0
				10	H144210011	0		15345	0	0		0	0	0		0
				11	H144810013	0		14309	0	0		0	0	0		0
				12	H1015270011	0		14227	0	0		0	0	0		0
				13	H1015260012	0		11197	0	0		0	0	0		0
				14	H33240011	0		9802	0	0		0	0	0		0
				15	H1015220013	0		9658	0	0		0	0	0		0
				16	H1089230015	0		9536	0	0		0	0	0		0
				17	H2030280012	0		9138	0	0		0	0	0		0
				18	H144210015	0		9077	0	0		0	0	0		0
				19	H2030250014	0		8886	0	0		0	0	0		0
				20	H106220014	0		8603	0	0		0	0	0		0
				21	H140220013	0		8435	0	0		0	0	0		0
				22	H1089250012	0		8079	0	0		0	0	0		0
				23	H33230012	0		7902	0	0		0	0	0		0
				24	H2030020017	0		7812	0	0		0	0	0		0
				25	H1120030015	0		7233	0	0		0	0	0		0
				26	H1015260011	0		7037	0	0		0	0	0		0
				27	H106240011	0		6111	0	0		0	0	0		0
				28	H5020220011	0		6100	0	0		0	0	0		0
				29	H1015230014	0		6076	0	0		0	0	0		0
				30	H106020011	0		5757	0	0		0	0	0		0
				31	H1089210011	0		5741	0	0		0	0	0		0
				32	H2030210012	0		5649	0	0		0	0	0		0
				33	H5020210012	0		5632	0	0		0	0	0		0
				34	H103210015	0		5630	0	0		0	0	0		0
				35	H2030260011	0		5239	0	0		0	0	0		0
				36	H106230013	0		5194	0	0		0	0	0		0
				37	H2030270011	0		5074	0	0		0	0	0		0
				38	H106220011	0		4922	0	0		0	0	0		0
				39	H144030012	0		4851	0	0		0	0	0		0
				40	H33210011	0		4770	0	0		0	0	0		0
				41	H5020240012	0		4675	0	0		0	0	0		0
				42	H1120810011	0		4444	0	0		0	0	0		0
				43	H5020310012	0		4294	0	0		0	0	0		0
				44	H106210014	0		4276	0	0		0	0	0		0
				45	H1089220011	0		4255	0	0		0	0	0		0
				46	H5020230012	0		4102	0	0		0	0	0		0
				47	H5020300012	0		4073	0	0		0	0	0		0
				48	H106810011	0		4055	0	0		0	0	0		0
				49	H106250014	0		3954	0	0		0	0	0		0
				50	H2030050022	0		3823	0	0		0	0	0		0
				51	H2030250012	0		3552	0	0		0	0	0		0
				52	H1015210011	0		3521	0	0		0	0	0		0
				53	H1089240014	0		3498	0	0		0	0	0		0
				54	H5020290012	0		3129	0	0		0	0	0		0
				55	H1120210012	0		3091	0	0		0	0	0		0
				56	H1015090011	0		2982	0	0		0	0	0		0
				57	H1015020789	0		2970	0	0		0	0	0		0
				58	H106230011	0		2918	0	0		0	0	0		0
				59	H33020025	0		2905	0	0		0	0	0		0
				60	H2030230013	0		2888	0	0		0	0	0		0
				61	H106210013	0		2503	0	0		0	0	0		0
				62	H1120030011	0		2196	0	0		0	0	0		0
				63	H1015220012	0		1642	0	0		0	0	0		0
				64	H106810014	0		1599	0	0		0	0	0		0
				65	H2030210011	0		1522	0	0		0	0	0		0
				66	H1015250012	0		1422	0	0		0	0	0		0
				67	H1015070019	0		1278	0	0		0	0	0		0
				68	H1015230013	0		1184	0	0		0	0	0		0
				69	H1015070017	0		1171	0	0		0	0	0		0
				70	H1089260013	0		1061	0	0		0	0	0		0
				71	H5020240011	0		884	0	0		0	0	0		0
				72	H5020280011	0		748	0	0		0	0	0		0
				73	H5020810013	0		701	0	0		0	0	0		0
				74	H1015260014	0		698	0	0		0	0	0		0
				75	H1089230016	0		481	0	0		0	0	0		0
				76	H33020022	0		417	0	0		0	0	0		0
				77	H2030020123	0		337	0	0		0	0	0		0
				78	H144810012	0		270	0	0		0	0	0		0
				79	H5020230013	0		243	0	0		0	0	0		0
				80	H140210012	0		241	0	0		0	0	0		0
				81	H2030210014	0		173	0	0		0	0	0		0
				82	H106220012	0		164	0	0		0	0	0		0
				83	H140030169	0		145	0	0		0	0	0		0
				84	H2030020012	0		89	0	0		2841	0	0		0
				85	H2030220011	0		18	0	0		0	0	0		1946
				86	H2030290012	0		0	6518	0		0	0	0		0
				87	H1089270011	0		0	1833	0		0	0	0		0
				88	H5020020011	0		0	1222	0		7099	0	0		0
				89	H1015080013	0		0	914	0		0	0	0		0
				90	H1015070015	0		0	809	0		0	0	0		0
				91	H103210017	0		0	788	0		0	0	0		0
				92	H1089310011	0		0	651	0		0	0	0		0
				93	H1015080098	0		0	587	0		0	0	0		0
				94	H5020260011	0		0	0	2311		0	0	0		0
				95	H1015220015	0		0	0	772		0	0	0		0
				96	H1089020020	0		0	0	618		0	0	0		0
				97	H1015080242	0		0	0	268		0	0	0		0
				98	H33020011	0		0	0	0		25197	0	0		0
				99	H2030030017	0		0	0	0		24384	0	0		0
				100	H2030020122	0		0	0	0		22250	0	0		0
				101	H144020012	0		0	0	0		21035	0	0		0
				102	H1015030014	0		0	0	0		18390	0	0		0
				103	H1089020014	0		0	0	0		17137	0	0		0
				104	H1015070020	0		0	0	0		16891	0	0		0
				105	H1015030013	0		0	0	0		14921	0	0		0
				106	H5020040015	0		0	0	0		13035	0	0		0
				107	H1015030011	0		0	0	0		12090	0	0		0
				108	H2030040011	0		0	0	0		11836	0	0		0
				109	H5020040012	0		0	0	0		11574	0	0		0
				110	H1015050012	0		0	0	0		9370	0	0		0
				111	H140020015	0		0	0	0		9143	0	0		0
				112	H106030014	0		0	0	0		8594	0	0		0
				113	H140020012	0		0	0	0		8434	0	0		0
				114	H1089020017	0		0	0	0		4819	0	0		0
				115	H2030030012	0		0	0	0		4730	0	0		0
				116	H1015030021	0		0	0	0		4049	0	0		0
				117	H2030050014	0		0	0	0		3361	0	0		0
				118	H103020013	0		0	0	0		1061	0	0		0
				119	H140020011	0		0	0	0		1026	0	0		0
				120	H5020030012	0		0	0	0		978	0	0		0
				121	H1015030017	0		0	0	0		612	0	0		0
				122	H33020016	0		0	0	0		552	0	0		0
				123	H1015030015	0		0	0	0		299	0	0		0
				124	H2030020013	0		0	0	0		136	0	0		0
				125	H1015070012	0		0	0	0		132	0	0		0
				126	H106040012	0		0	0	0		0	8640	0		0
				127	H33020012	0		0	0	0		0	6714	0		0
				128	H106030012	0		0	0	0		0	6059	0		0
				129	H2030030011	0		0	0	0		0	1297	0		0
				130	H1015030022	0		0	0	0		0	933	0		0
				131	H1015020012	0		0	0	0		0	0	11732		0
				132	H5020020014	0		0	0	0		0	0	8160		0
				133	H1015070016	0		0	0	0		0	0	7716		0
				134	H2030810013	0		0	0	0		0	0	2269		0
				135	H33220016	0		0	0	0		0	0	0		3144
				136	H140020018	0		0	0	0		0	0	0		2427
				137	H140210017	0		0	0	0		0	0	0		2390
				138	H5020240124	0		0	0	0		0	0	0		830
				139	H1015080011	0		0	0	0		0	0	0		284
				140	H2030230012	0		0	0	0		0	0	0		255
				141	H106810013	0		0	0	0		0	0	0		231
				* UNS- unspecified, UNK- unknown
